# Supplementary material for: Multilayer Network Analysis of European Regional Flows
Source: Entropy (Basel). 2025 Sep 19;27(9):978. doi: 10.3390/e27090978 (PMC12469737; doi:10.3390/e27090978)
Supplement: Supplementary file 1 [file entropy-27-00978-s001.zip]

Archive with 1 entries (1 files):
- entropy-3700037-supplementary.pdf
